# Supplementary material for: Gut Microbiota Has a Crucial Role in the Development of Hypertension and Vascular Dysfunction in Toll-like Receptor 7-Driven Lupus Autoimmunity
Source: Antioxidants (Basel). 2021 Sep 7;10(9):1426. doi: 10.3390/antiox10091426 (PMC8472682; doi:10.3390/antiox10091426)
Supplement: Supplementary file 1 [file antioxidants-10-01426-s001.zip]

Archive with 1 entries (1 files):
- antioxidants-1346484-SI.pdf
